# Supplementary material for: Differential Induction of Reactive Oxygen Species and Expression of Antioxidant Enzymes in Human Melanocytes Correlate with Melanin Content: Implications on the Response to Solar UV and Melanoma Susceptibility
Source: Antioxidants (Basel). 2022 Jun 20;11(6):1204. doi: 10.3390/antiox11061204 (PMC9219903; doi:10.3390/antiox11061204)
Supplement: Supplementary file 1 [file antioxidants-11-01204-s001.zip]

Archive with 1 entries (1 files):
- antioxidants-1696974-supplementary.pdf
